# Supplementary material for: Complete mitochondrial genome of Striatobalanus tenuis Hoek, 1883 (Balanomorpha: Balanidae) and a novel molecular phylogeny within Cirripedia
Source: Mitochondrial DNA B Resour. 2024 Jan 3;9(1):29–32. doi: 10.1080/23802359.2023.2299087 (PMC10769117; doi:10.1080/23802359.2023.2299087)
Supplement: Supplemental Material [file TMDN_A_2299087_SM5176.txt]

DC	1	2
DC	2	2
DC	3	2
DC	4	2
DC	5	2
DC	6	2
DC	7	2
DC	8	2
DC	9	2
DC	10	3
DC	11	3
DC	12	3
DC	13	3
DC	14	3
DC	15	3
DC	16	3
DC	17	3
DC	18	4
DC	19	6
DC	20	6
DC	21	6
DC	22	6
DC	23	8
DC	24	8
DC	25	8
DC	26	8
DC	27	10
DC	28	12
DC	29	12
DC	30	12
DC	31	12
DC	32	12
DC	33	13
DC	34	13
DC	35	15
DC	36	16
DC	37	16
DC	38	18
DC	39	18
DC	40	18
DC	41	18
DC	42	18
DC	43	18
DC	44	18
DC	45	18
DC	46	19
DC	47	19
DC	48	19
DC	49	19
DC	50	19
DC	51	19
DC	52	19
DC	53	20
DC	54	20
DC	55	20
DC	56	20
DC	57	20
DC	58	20
DC	59	20
DC	60	20
DC	61	20
DC	62	20
DC	63	20
DC	64	20
DC	65	20
DC	66	20
DC	67	20
DC	68	20
DC	69	20
DC	70	20
DC	71	21
DC	72	21
DC	73	22
DC	74	22
DC	75	22
DC	76	22
DC	77	22
DC	78	22
DC	79	22
DC	80	22
DC	81	22
DC	82	22
DC	83	23
DC	84	23
DC	85	23
DC	86	23
DC	87	23
DC	88	23
DC	89	23
DC	90	23
DC	91	23
DC	92	23
DC	93	23
DC	94	23
DC	95	23
DC	96	23
DC	97	23
DC	98	23
DC	99	24
DC	100	24
DC	101	24
DC	102	24
DC	103	24
DC	104	24
DC	105	24
DC	106	24
DC	107	25
DC	108	25
DC	109	25
DC	110	25
DC	111	25
DC	112	26
DC	113	26
DC	114	26
DC	115	26
DC	116	27
DC	117	27
DC	118	27
DC	119	28
DC	120	30
DC	121	30
DC	122	30
DC	123	30
DC	124	30
DC	125	30
DC	126	30
DC	127	31
DC	128	31
DC	129	31
DC	130	32
DC	131	32
DC	132	33
DC	133	36
DC	134	36
DC	135	36
DC	136	36
DC	137	36
DC	138	36
DC	139	36
DC	140	35
DC	141	35
DC	142	35
DC	143	35
DC	144	35
DC	145	35
DC	146	35
DC	147	35
DC	148	35
DC	149	35
DC	150	35
DC	151	35
DC	152	35
DC	153	35
DC	154	35
DC	155	35
DC	156	35
DC	157	35
DC	158	35
DC	159	38
DC	160	41
DC	161	40
DC	162	40
DC	163	40
DC	164	40
DC	165	40
DC	166	40
DC	167	40
DC	168	40
DC	169	39
DC	170	37
DC	171	38
DC	172	39
DC	173	39
DC	174	37
DC	175	37
DC	176	37
DC	177	38
DC	178	36
DC	179	34
DC	180	34
DC	181	34
DC	182	34
DC	183	34
DC	184	33
DC	185	33
DC	186	33
DC	187	32
DC	188	32
DC	189	30
DC	190	30
DC	191	32
DC	192	32
DC	193	32
DC	194	32
DC	195	32
DC	196	32
DC	197	29
DC	198	29
DC	199	29
DC	200	29
DC	201	29
DC	202	29
DC	203	30
DC	204	29
DC	205	29
DC	206	29
DC	207	29
DC	208	29
DC	209	29
DC	210	29
DC	211	29
DC	212	29
DC	213	29
DC	214	29
DC	215	29
DC	216	29
DC	217	29
DC	218	29
DC	219	29
DC	220	29
DC	221	29
DC	222	28
DC	223	28
DC	224	27
DC	225	27
DC	226	27
DC	227	27
DC	228	28
DC	229	28
DC	230	28
DC	231	28
DC	232	28
DC	233	28
DC	234	27
DC	235	28
DC	236	29
DC	237	29
DC	238	29
DC	239	29
DC	240	29
DC	241	29
DC	242	29
DC	243	29
DC	244	30
DC	245	30
DC	246	30
DC	247	30
DC	248	30
DC	249	31
DC	250	30
DC	251	30
DC	252	31
DC	253	31
DC	254	31
DC	255	31
DC	256	31
DC	257	31
DC	258	30
DC	259	30
DC	260	30
DC	261	30
DC	262	30
DC	263	29
DC	264	29
DC	265	29
DC	266	29
DC	267	30
DC	268	30
DC	269	31
DC	270	30
DC	271	31
DC	272	31
DC	273	31
DC	274	31
DC	275	31
DC	276	32
DC	277	34
DC	278	33
DC	279	33
DC	280	33
DC	281	32
DC	282	32
DC	283	32
DC	284	29
DC	285	29
DC	286	29
DC	287	30
DC	288	30
DC	289	29
DC	290	29
DC	291	29
DC	292	29
DC	293	29
DC	294	29
DC	295	29
DC	296	29
DC	297	29
DC	298	29
DC	299	31
DC	300	31
DC	301	31
DC	302	31
DC	303	31
DC	304	31
DC	305	31
DC	306	31
DC	307	31
DC	308	31
DC	309	31
DC	310	28
DC	311	25
DC	312	26
DC	313	26
DC	314	27
DC	315	27
DC	316	27
DC	317	27
DC	318	28
DC	319	28
DC	320	28
DC	321	28
DC	322	27
DC	323	27
DC	324	27
DC	325	27
DC	326	27
DC	327	27
DC	328	28
DC	329	28
DC	330	28
DC	331	28
DC	332	28
DC	333	31
DC	334	31
DC	335	31
DC	336	31
DC	337	29
DC	338	29
DC	339	30
DC	340	30
DC	341	30
DC	342	28
DC	343	28
DC	344	28
DC	345	28
DC	346	28
DC	347	28
DC	348	28
DC	349	28
DC	350	28
DC	351	29
DC	352	29
DC	353	29
DC	354	28
DC	355	28
DC	356	28
DC	357	30
DC	358	32
DC	359	33
DC	360	33
DC	361	33
DC	362	33
DC	363	33
DC	364	33
DC	365	36
DC	366	36
DC	367	36
DC	368	36
DC	369	36
DC	370	36
DC	371	36
DC	372	36
DC	373	37
DC	374	39
DC	375	39
DC	376	39
DC	377	39
DC	378	39
DC	379	39
DC	380	39
DC	381	39
DC	382	40
DC	383	42
DC	384	42
DC	385	43
DC	386	42
DC	387	41
DC	388	41
DC	389	41
DC	390	41
DC	391	41
DC	392	41
DC	393	41
DC	394	42
DC	395	41
DC	396	43
DC	397	43
DC	398	43
DC	399	43
DC	400	42
DC	401	42
DC	402	42
DC	403	41
DC	404	41
DC	405	41
DC	406	41
DC	407	41
DC	408	41
DC	409	41
DC	410	41
DC	411	41
DC	412	41
DC	413	41
DC	414	42
DC	415	42
DC	416	42
DC	417	42
DC	418	40
DC	419	40
DC	420	39
DC	421	39
DC	422	38
DC	423	38
DC	424	40
DC	425	40
DC	426	40
DC	427	39
DC	428	37
DC	429	37
DC	430	37
DC	431	37
DC	432	37
DC	433	37
DC	434	40
DC	435	40
DC	436	40
DC	437	40
DC	438	39
DC	439	39
DC	440	39
DC	441	39
DC	442	39
DC	443	39
DC	444	40
DC	445	40
DC	446	40
DC	447	40
DC	448	40
DC	449	41
DC	450	39
DC	451	39
DC	452	39
DC	453	39
DC	454	39
DC	455	39
DC	456	39
DC	457	39
DC	458	39
DC	459	39
DC	460	39
DC	461	39
DC	462	39
DC	463	38
DC	464	38
DC	465	37
DC	466	37
DC	467	37
DC	468	37
DC	469	36
DC	470	37
DC	471	37
DC	472	37
DC	473	37
DC	474	37
DC	475	37
DC	476	39
DC	477	39
DC	478	39
DC	479	37
DC	480	38
DC	481	38
DC	482	39
DC	483	39
DC	484	40
DC	485	40
DC	486	40
DC	487	41
DC	488	41
DC	489	41
DC	490	40
DC	491	40
DC	492	40
DC	493	40
DC	494	40
DC	495	40
DC	496	40
DC	497	40
DC	498	40
DC	499	40
DC	500	40
DC	501	40
DC	502	39
DC	503	39
DC	504	39
DC	505	39
DC	506	39
DC	507	39
DC	508	37
DC	509	35
DC	510	34
DC	511	34
DC	512	34
DC	513	34
DC	514	34
DC	515	33
DC	516	31
DC	517	31
DC	518	31
DC	519	31
DC	520	31
DC	521	31
DC	522	31
DC	523	32
DC	524	31
DC	525	30
DC	526	31
DC	527	31
DC	528	31
DC	529	32
DC	530	31
DC	531	31
DC	532	31
DC	533	30
DC	534	29
DC	535	29
DC	536	28
DC	537	29
DC	538	29
DC	539	30
DC	540	30
DC	541	30
DC	542	30
DC	543	30
DC	544	30
DC	545	29
DC	546	29
DC	547	27
DC	548	27
DC	549	27
DC	550	28
DC	551	29
DC	552	29
DC	553	29
DC	554	29
DC	555	29
DC	556	29
DC	557	29
DC	558	29
DC	559	31
DC	560	31
DC	561	31
DC	562	31
DC	563	31
DC	564	31
DC	565	30
DC	566	30
DC	567	30
DC	568	30
DC	569	30
DC	570	30
DC	571	30
DC	572	30
DC	573	30
DC	574	30
DC	575	28
DC	576	28
DC	577	28
DC	578	28
DC	579	28
DC	580	28
DC	581	28
DC	582	28
DC	583	28
DC	584	28
DC	585	25
DC	586	25
DC	587	25
DC	588	25
DC	589	25
DC	590	25
DC	591	26
DC	592	26
DC	593	26
DC	594	26
DC	595	25
DC	596	25
DC	597	21
DC	598	21
DC	599	21
DC	600	20
DC	601	20
DC	602	20
DC	603	20
DC	604	20
DC	605	20
DC	606	20
DC	607	20
DC	608	20
DC	609	20
DC	610	20
DC	611	20
DC	612	20
DC	613	20
DC	614	20
DC	615	21
DC	616	21
DC	617	21
DC	618	21
DC	619	21
DC	620	21
DC	621	21
DC	622	21
DC	623	21
DC	624	21
DC	625	20
DC	626	19
DC	627	18
DC	628	18
DC	629	18
DC	630	18
DC	631	17
DC	632	17
DC	633	17
DC	634	17
DC	635	18
DC	636	18
DC	637	18
DC	638	18
DC	639	18
DC	640	18
DC	641	18
DC	642	19
DC	643	21
DC	644	21
DC	645	21
DC	646	21
DC	647	21
DC	648	21
DC	649	21
DC	650	21
DC	651	21
DC	652	21
DC	653	21
DC	654	22
DC	655	22
DC	656	22
DC	657	22
DC	658	22
DC	659	22
DC	660	22
DC	661	22
DC	662	22
DC	663	22
DC	664	22
DC	665	26
DC	666	26
DC	667	26
DC	668	26
DC	669	26
DC	670	26
DC	671	26
DC	672	26
DC	673	26
DC	674	25
DC	675	25
DC	676	24
DC	677	23
DC	678	23
DC	679	23
DC	680	22
DC	681	22
DC	682	22
DC	683	22
DC	684	22
DC	685	22
DC	686	22
DC	687	24
DC	688	23
DC	689	23
DC	690	22
DC	691	23
DC	692	23
DC	693	23
DC	694	24
DC	695	25
DC	696	25
DC	697	25
DC	698	25
DC	699	25
DC	700	25
DC	701	24
DC	702	23
DC	703	23
DC	704	23
DC	705	23
DC	706	23
DC	707	23
DC	708	23
DC	709	23
DC	710	21
DC	711	21
DC	712	21
DC	713	21
DC	714	21
DC	715	21
DC	716	21
DC	717	21
DC	718	21
DC	719	21
DC	720	21
DC	721	21
DC	722	21
DC	723	21
DC	724	22
DC	725	22
DC	726	22
DC	727	23
DC	728	23
DC	729	23
DC	730	23
DC	731	23
DC	732	23
DC	733	23
DC	734	23
DC	735	23
DC	736	22
DC	737	22
DC	738	22
DC	739	24
DC	740	24
DC	741	25
DC	742	24
DC	743	24
DC	744	24
DC	745	24
DC	746	26
DC	747	26
DC	748	26
DC	749	26
DC	750	26
DC	751	26
DC	752	26
DC	753	26
DC	754	27
DC	755	28
DC	756	28
DC	757	30
DC	758	30
DC	759	30
DC	760	30
DC	761	30
DC	762	30
DC	763	30
DC	764	32
DC	765	32
DC	766	31
DC	767	31
DC	768	31
DC	769	31
DC	770	31
DC	771	31
DC	772	30
DC	773	30
DC	774	32
DC	775	33
DC	776	33
DC	777	33
DC	778	32
DC	779	32
DC	780	32
DC	781	32
DC	782	32
DC	783	32
DC	784	32
DC	785	33
DC	786	32
DC	787	32
DC	788	32
DC	789	31
DC	790	31
DC	791	31
DC	792	31
DC	793	30
DC	794	28
DC	795	28
DC	796	28
DC	797	28
DC	798	28
DC	799	28
DC	800	29
DC	801	29
DC	802	29
DC	803	29
DC	804	29
DC	805	28
DC	806	28
DC	807	28
DC	808	28
DC	809	28
DC	810	28
DC	811	28
DC	812	28
DC	813	29
DC	814	29
DC	815	29
DC	816	25
DC	817	26
DC	818	26
DC	819	26
DC	820	26
DC	821	26
DC	822	26
DC	823	26
DC	824	26
DC	825	27
DC	826	31
DC	827	31
DC	828	31
DC	829	31
DC	830	31
DC	831	31
DC	832	31
DC	833	31
DC	834	31
DC	835	31
DC	836	30
DC	837	30
DC	838	28
DC	839	28
DC	840	28
DC	841	28
DC	842	27
DC	843	27
DC	844	27
DC	845	26
DC	846	26
DC	847	26
DC	848	27
DC	849	27
DC	850	27
DC	851	28
DC	852	28
DC	853	28
DC	854	28
DC	855	28
DC	856	28
DC	857	28
DC	858	28
DC	859	28
DC	860	28
DC	861	28
DC	862	28
DC	863	28
DC	864	28
DC	865	28
DC	866	28
DC	867	29
DC	868	29
DC	869	29
DC	870	29
DC	871	29
DC	872	29
DC	873	29
DC	874	29
DC	875	28
DC	876	28
DC	877	28
DC	878	28
DC	879	28
DC	880	26
DC	881	26
DC	882	26
DC	883	26
DC	884	26
DC	885	26
DC	886	26
DC	887	26
DC	888	26
DC	889	26
DC	890	26
DC	891	26
DC	892	25
DC	893	25
DC	894	25
DC	895	25
DC	896	25
DC	897	23
DC	898	23
DC	899	23
DC	900	23
DC	901	23
DC	902	23
DC	903	23
DC	904	23
DC	905	22
DC	906	21
DC	907	21
DC	908	19
DC	909	19
DC	910	19
DC	911	19
DC	912	19
DC	913	19
DC	914	17
DC	915	17
DC	916	17
DC	917	17
DC	918	17
DC	919	17
DC	920	17
DC	921	17
DC	922	18
DC	923	18
DC	924	18
DC	925	16
DC	926	15
DC	927	15
DC	928	15
DC	929	15
DC	930	15
DC	931	15
DC	932	15
DC	933	15
DC	934	15
DC	935	15
DC	936	14
DC	937	14
DC	938	14
DC	939	14
DC	940	14
DC	941	14
DC	942	14
DC	943	14
DC	944	14
DC	945	15
DC	946	15
DC	947	15
DC	948	15
DC	949	15
DC	950	15
DC	951	14
DC	952	14
DC	953	14
DC	954	16
DC	955	16
DC	956	16
DC	957	16
DC	958	16
DC	959	16
DC	960	20
DC	961	20
DC	962	20
DC	963	20
DC	964	19
DC	965	19
DC	966	19
DC	967	19
DC	968	18
DC	969	18
DC	970	18
DC	971	18
DC	972	18
DC	973	19
DC	974	19
DC	975	19
DC	976	18
DC	977	14
DC	978	14
DC	979	15
DC	980	15
DC	981	15
DC	982	15
DC	983	15
DC	984	15
DC	985	15
DC	986	15
DC	987	15
DC	988	15
DC	989	15
DC	990	15
DC	991	15
DC	992	15
DC	993	15
DC	994	16
DC	995	16
DC	996	16
DC	997	15
DC	998	15
DC	999	14
DC	1000	14
DC	1001	14
DC	1002	13
DC	1003	13
DC	1004	13
DC	1005	13
DC	1006	13
DC	1007	13
DC	1008	13
DC	1009	13
DC	1010	13
DC	1011	13
DC	1012	13
DC	1013	13
DC	1014	13
DC	1015	13
DC	1016	13
DC	1017	13
DC	1018	12
DC	1019	12
DC	1020	12
DC	1021	12
DC	1022	12
DC	1023	12
DC	1024	12
DC	1025	12
DC	1026	12
DC	1027	12
DC	1028	12
DC	1029	11
DC	1030	11
DC	1031	11
DC	1032	12
DC	1033	12
DC	1034	12
DC	1035	13
DC	1036	13
DC	1037	13
DC	1038	14
DC	1039	14
DC	1040	15
DC	1041	15
DC	1042	15
DC	1043	15
DC	1044	15
DC	1045	15
DC	1046	15
DC	1047	15
DC	1048	15
DC	1049	15
DC	1050	15
DC	1051	15
DC	1052	15
DC	1053	15
DC	1054	15
DC	1055	15
DC	1056	15
DC	1057	15
DC	1058	15
DC	1059	15
DC	1060	15
DC	1061	15
DC	1062	16
DC	1063	19
DC	1064	20
DC	1065	20
DC	1066	20
DC	1067	20
DC	1068	20
DC	1069	22
DC	1070	22
DC	1071	22
DC	1072	22
DC	1073	21
DC	1074	21
DC	1075	21
DC	1076	21
DC	1077	21
DC	1078	21
DC	1079	21
DC	1080	21
DC	1081	21
DC	1082	21
DC	1083	21
DC	1084	21
DC	1085	21
DC	1086	21
DC	1087	21
DC	1088	22
DC	1089	22
DC	1090	22
DC	1091	22
DC	1092	22
DC	1093	22
DC	1094	25
DC	1095	26
DC	1096	25
DC	1097	25
DC	1098	25
DC	1099	25
DC	1100	25
DC	1101	27
DC	1102	27
DC	1103	27
DC	1104	27
DC	1105	26
DC	1106	26
DC	1107	26
DC	1108	26
DC	1109	26
DC	1110	26
DC	1111	22
DC	1112	22
DC	1113	22
DC	1114	22
DC	1115	23
DC	1116	22
DC	1117	22
DC	1118	22
DC	1119	22
DC	1120	22
DC	1121	22
DC	1122	22
DC	1123	23
DC	1124	25
DC	1125	25
DC	1126	25
DC	1127	25
DC	1128	25
DC	1129	25
DC	1130	24
DC	1131	24
DC	1132	24
DC	1133	24
DC	1134	24
DC	1135	24
DC	1136	24
DC	1137	24
DC	1138	24
DC	1139	24
DC	1140	24
DC	1141	24
DC	1142	24
DC	1143	24
DC	1144	24
DC	1145	24
DC	1146	24
DC	1147	24
DC	1148	24
DC	1149	24
DC	1150	24
DC	1151	24
DC	1152	24
DC	1153	24
DC	1154	24
DC	1155	24
DC	1156	24
DC	1157	24
DC	1158	24
DC	1159	24
DC	1160	24
DC	1161	25
DC	1162	25
DC	1163	25
DC	1164	25
DC	1165	25
DC	1166	25
DC	1167	25
DC	1168	25
DC	1169	25
DC	1170	25
DC	1171	25
DC	1172	25
DC	1173	25
DC	1174	25
DC	1175	25
DC	1176	25
DC	1177	25
DC	1178	25
DC	1179	25
DC	1180	26
DC	1181	26
DC	1182	26
DC	1183	25
DC	1184	25
DC	1185	25
DC	1186	24
DC	1187	24
DC	1188	25
DC	1189	24
DC	1190	24
DC	1191	23
DC	1192	23
DC	1193	23
DC	1194	23
DC	1195	23
DC	1196	23
DC	1197	23
DC	1198	23
DC	1199	23
DC	1200	23
DC	1201	23
DC	1202	24
DC	1203	24
DC	1204	24
DC	1205	24
DC	1206	24
DC	1207	26
DC	1208	26
DC	1209	26
DC	1210	26
DC	1211	26
DC	1212	26
DC	1213	25
DC	1214	22
DC	1215	21
DC	1216	21
DC	1217	21
DC	1218	22
DC	1219	22
DC	1220	20
DC	1221	20
DC	1222	20
DC	1223	20
DC	1224	20
DC	1225	20
DC	1226	20
DC	1227	20
DC	1228	20
DC	1229	20
DC	1230	20
DC	1231	20
DC	1232	23
DC	1233	23
DC	1234	23
DC	1235	23
DC	1236	23
DC	1237	23
DC	1238	23
DC	1239	23
DC	1240	21
DC	1241	21
DC	1242	21
DC	1243	21
DC	1244	21
DC	1245	18
DC	1246	17
DC	1247	17
DC	1248	17
DC	1249	18
DC	1250	18
DC	1251	18
DC	1252	16
DC	1253	16
DC	1254	16
DC	1255	19
DC	1256	18
DC	1257	18
DC	1258	18
DC	1259	18
DC	1260	18
DC	1261	18
DC	1262	18
DC	1263	18
DC	1264	18
DC	1265	18
DC	1266	17
DC	1267	17
DC	1268	18
DC	1269	18
DC	1270	18
DC	1271	20
DC	1272	21
DC	1273	21
DC	1274	20
DC	1275	20
DC	1276	20
DC	1277	20
DC	1278	20
DC	1279	20
DC	1280	20
DC	1281	21
DC	1282	21
DC	1283	21
DC	1284	22
DC	1285	22
DC	1286	22
DC	1287	22
DC	1288	22
DC	1289	22
DC	1290	22
DC	1291	22
DC	1292	22
DC	1293	22
DC	1294	22
DC	1295	22
DC	1296	21
DC	1297	21
DC	1298	21
DC	1299	21
DC	1300	21
DC	1301	21
DC	1302	21
DC	1303	21
DC	1304	21
DC	1305	21
DC	1306	21
DC	1307	21
DC	1308	21
DC	1309	21
DC	1310	21
DC	1311	21
DC	1312	20
DC	1313	20
DC	1314	20
DC	1315	20
DC	1316	20
DC	1317	20
DC	1318	20
DC	1319	20
DC	1320	20
DC	1321	20
DC	1322	20
DC	1323	20
DC	1324	20
DC	1325	20
DC	1326	20
DC	1327	20
DC	1328	20
DC	1329	20
DC	1330	20
DC	1331	19
DC	1332	19
DC	1333	19
DC	1334	19
DC	1335	19
DC	1336	19
DC	1337	19
DC	1338	19
DC	1339	18
DC	1340	18
DC	1341	18
DC	1342	18
DC	1343	18
DC	1344	18
DC	1345	18
DC	1346	18
DC	1347	18
DC	1348	18
DC	1349	19
DC	1350	19
DC	1351	19
DC	1352	19
DC	1353	18
DC	1354	18
DC	1355	18
DC	1356	18
DC	1357	19
DC	1358	17
DC	1359	17
DC	1360	17
DC	1361	17
DC	1362	17
DC	1363	17
DC	1364	17
DC	1365	17
DC	1366	17
DC	1367	17
DC	1368	17
DC	1369	16
DC	1370	16
DC	1371	16
DC	1372	16
DC	1373	16
DC	1374	16
DC	1375	16
DC	1376	16
DC	1377	16
DC	1378	16
DC	1379	17
DC	1380	17
DC	1381	17
DC	1382	17
DC	1383	14
DC	1384	14
DC	1385	14
DC	1386	14
DC	1387	14
DC	1388	14
DC	1389	14
DC	1390	13
DC	1391	15
DC	1392	15
DC	1393	15
DC	1394	15
DC	1395	15
DC	1396	15
DC	1397	15
DC	1398	15
DC	1399	15
DC	1400	14
DC	1401	15
DC	1402	15
DC	1403	15
DC	1404	15
DC	1405	15
DC	1406	12
DC	1407	12
DC	1408	12
DC	1409	12
DC	1410	12
DC	1411	12
DC	1412	12
DC	1413	12
DC	1414	12
DC	1415	12
DC	1416	12
DC	1417	12
DC	1418	12
DC	1419	11
DC	1420	11
DC	1421	11
DC	1422	11
DC	1423	10
DC	1424	10
DC	1425	11
DC	1426	11
DC	1427	11
DC	1428	11
DC	1429	11
DC	1430	11
DC	1431	13
DC	1432	12
DC	1433	12
DC	1434	12
DC	1435	11
DC	1436	11
DC	1437	11
DC	1438	11
DC	1439	11
DC	1440	11
DC	1441	11
DC	1442	11
DC	1443	11
DC	1444	11
DC	1445	11
DC	1446	11
DC	1447	11
DC	1448	11
DC	1449	11
DC	1450	11
DC	1451	11
DC	1452	12
DC	1453	12
DC	1454	12
DC	1455	12
DC	1456	12
DC	1457	12
DC	1458	12
DC	1459	12
DC	1460	12
DC	1461	12
DC	1462	12
DC	1463	12
DC	1464	12
DC	1465	12
DC	1466	12
DC	1467	12
DC	1468	12
DC	1469	12
DC	1470	12
DC	1471	12
DC	1472	12
DC	1473	12
DC	1474	12
DC	1475	13
DC	1476	13
DC	1477	13
DC	1478	13
DC	1479	13
DC	1480	13
DC	1481	13
DC	1482	13
DC	1483	14
DC	1484	14
DC	1485	17
DC	1486	17
DC	1487	17
DC	1488	17
DC	1489	17
DC	1490	17
DC	1491	17
DC	1492	17
DC	1493	17
DC	1494	17
DC	1495	17
DC	1496	17
DC	1497	17
DC	1498	17
DC	1499	17
DC	1500	16
DC	1501	16
DC	1502	16
DC	1503	16
DC	1504	16
DC	1505	16
DC	1506	16
DC	1507	16
DC	1508	15
DC	1509	15
DC	1510	15
DC	1511	15
DC	1512	15
DC	1513	15
DC	1514	15
DC	1515	15
DC	1516	15
DC	1517	15
DC	1518	15
DC	1519	15
DC	1520	15
DC	1521	15
DC	1522	16
DC	1523	16
DC	1524	16
DC	1525	16
DC	1526	16
DC	1527	16
DC	1528	16
DC	1529	16
DC	1530	16
DC	1531	16
DC	1532	19
DC	1533	20
DC	1534	20
DC	1535	20
DC	1536	20
DC	1537	21
DC	1538	21
DC	1539	21
DC	1540	21
DC	1541	22
DC	1542	20
DC	1543	20
DC	1544	20
DC	1545	20
DC	1546	20
DC	1547	21
DC	1548	21
DC	1549	22
DC	1550	22
DC	1551	22
DC	1552	21
DC	1553	21
DC	1554	21
DC	1555	21
DC	1556	22
DC	1557	22
DC	1558	22
DC	1559	22
DC	1560	22
DC	1561	22
DC	1562	22
DC	1563	22
DC	1564	22
DC	1565	22
DC	1566	22
DC	1567	22
DC	1568	22
DC	1569	24
DC	1570	24
DC	1571	27
DC	1572	27
DC	1573	25
DC	1574	25
DC	1575	25
DC	1576	24
DC	1577	24
DC	1578	24
DC	1579	24
DC	1580	24
DC	1581	25
DC	1582	23
DC	1583	23
DC	1584	24
DC	1585	24
DC	1586	24
DC	1587	24
DC	1588	24
DC	1589	24
DC	1590	24
DC	1591	24
DC	1592	26
DC	1593	26
DC	1594	26
DC	1595	27
DC	1596	27
DC	1597	27
DC	1598	27
DC	1599	27
DC	1600	27
DC	1601	27
DC	1602	27
DC	1603	26
DC	1604	27
DC	1605	27
DC	1606	27
DC	1607	27
DC	1608	27
DC	1609	27
DC	1610	27
DC	1611	27
DC	1612	27
DC	1613	27
DC	1614	27
DC	1615	27
DC	1616	27
DC	1617	27
DC	1618	28
DC	1619	28
DC	1620	28
DC	1621	28
DC	1622	28
DC	1623	28
DC	1624	28
DC	1625	29
DC	1626	28
DC	1627	28
DC	1628	28
DC	1629	28
DC	1630	28
DC	1631	28
DC	1632	28
DC	1633	28
DC	1634	27
DC	1635	27
DC	1636	24
DC	1637	24
DC	1638	24
DC	1639	24
DC	1640	24
DC	1641	24
DC	1642	24
DC	1643	24
DC	1644	24
DC	1645	24
DC	1646	24
DC	1647	24
DC	1648	24
DC	1649	24
DC	1650	24
DC	1651	24
DC	1652	24
DC	1653	24
DC	1654	25
DC	1655	25
DC	1656	25
DC	1657	25
DC	1658	25
DC	1659	25
DC	1660	25
DC	1661	25
DC	1662	25
DC	1663	25
DC	1664	26
DC	1665	27
DC	1666	27
DC	1667	27
DC	1668	27
DC	1669	27
DC	1670	27
DC	1671	28
DC	1672	28
DC	1673	27
DC	1674	27
DC	1675	27
DC	1676	27
DC	1677	27
DC	1678	28
DC	1679	28
DC	1680	28
DC	1681	27
DC	1682	27
DC	1683	24
DC	1684	23
DC	1685	23
DC	1686	23
DC	1687	21
DC	1688	20
DC	1689	20
DC	1690	20
DC	1691	18
DC	1692	17
DC	1693	17
DC	1694	17
DC	1695	17
DC	1696	17
DC	1697	17
DC	1698	16
DC	1699	16
DC	1700	15
DC	1701	15
DC	1702	15
DC	1703	15
DC	1704	15
DC	1705	17
DC	1706	17
DC	1707	16
DC	1708	16
DC	1709	16
DC	1710	16
DC	1711	16
DC	1712	16
DC	1713	20
DC	1714	20
DC	1715	20
DC	1716	21
DC	1717	22
DC	1718	22
DC	1719	23
DC	1720	23
DC	1721	23
DC	1722	20
DC	1723	20
DC	1724	20
DC	1725	20
DC	1726	20
DC	1727	20
DC	1728	21
DC	1729	20
DC	1730	20
DC	1731	20
DC	1732	20
DC	1733	20
DC	1734	21
DC	1735	20
DC	1736	20
DC	1737	20
DC	1738	20
DC	1739	20
DC	1740	20
DC	1741	20
DC	1742	20
DC	1743	20
DC	1744	20
DC	1745	20
DC	1746	19
DC	1747	19
DC	1748	19
DC	1749	20
DC	1750	20
DC	1751	20
DC	1752	20
DC	1753	20
DC	1754	20
DC	1755	19
DC	1756	19
DC	1757	19
DC	1758	19
DC	1759	19
DC	1760	19
DC	1761	19
DC	1762	20
DC	1763	20
DC	1764	20
DC	1765	20
DC	1766	21
DC	1767	21
DC	1768	21
DC	1769	20
DC	1770	20
DC	1771	20
DC	1772	20
DC	1773	20
DC	1774	20
DC	1775	20
DC	1776	19
DC	1777	19
DC	1778	19
DC	1779	19
DC	1780	19
DC	1781	19
DC	1782	19
DC	1783	19
DC	1784	19
DC	1785	19
DC	1786	19
DC	1787	19
DC	1788	19
DC	1789	19
DC	1790	19
DC	1791	19
DC	1792	19
DC	1793	19
DC	1794	19
DC	1795	19
DC	1796	19
DC	1797	19
DC	1798	19
DC	1799	19
DC	1800	19
DC	1801	20
DC	1802	20
DC	1803	20
DC	1804	20
DC	1805	19
DC	1806	19
DC	1807	19
DC	1808	19
DC	1809	20
DC	1810	21
DC	1811	21
DC	1812	21
DC	1813	21
DC	1814	21
DC	1815	20
DC	1816	19
DC	1817	20
DC	1818	21
DC	1819	21
DC	1820	21
DC	1821	23
DC	1822	22
DC	1823	22
DC	1824	22
DC	1825	22
DC	1826	23
DC	1827	24
DC	1828	24
DC	1829	28
DC	1830	29
DC	1831	30
DC	1832	30
DC	1833	30
DC	1834	30
DC	1835	30
DC	1836	30
DC	1837	30
DC	1838	30
DC	1839	31
DC	1840	31
DC	1841	31
DC	1842	31
DC	1843	32
DC	1844	32
DC	1845	32
DC	1846	35
DC	1847	35
DC	1848	35
DC	1849	35
DC	1850	35
DC	1851	35
DC	1852	35
DC	1853	35
DC	1854	35
DC	1855	35
DC	1856	33
DC	1857	34
DC	1858	34
DC	1859	34
DC	1860	34
DC	1861	34
DC	1862	34
DC	1863	34
DC	1864	30
DC	1865	30
DC	1866	30
DC	1867	29
DC	1868	28
DC	1869	28
DC	1870	27
DC	1871	27
DC	1872	27
DC	1873	27
DC	1874	27
DC	1875	27
DC	1876	27
DC	1877	27
DC	1878	28
DC	1879	27
DC	1880	27
DC	1881	27
DC	1882	27
DC	1883	27
DC	1884	27
DC	1885	26
DC	1886	27
DC	1887	27
DC	1888	27
DC	1889	27
DC	1890	27
DC	1891	27
DC	1892	27
DC	1893	27
DC	1894	27
DC	1895	27
DC	1896	27
DC	1897	27
DC	1898	27
DC	1899	27
DC	1900	26
DC	1901	26
DC	1902	26
DC	1903	26
DC	1904	26
DC	1905	27
DC	1906	28
DC	1907	29
DC	1908	29
DC	1909	29
DC	1910	29
DC	1911	31
DC	1912	31
DC	1913	30
DC	1914	30
DC	1915	31
DC	1916	31
DC	1917	30
DC	1918	30
DC	1919	30
DC	1920	30
DC	1921	30
DC	1922	30
DC	1923	30
DC	1924	30
DC	1925	30
DC	1926	30
DC	1927	31
DC	1928	31
DC	1929	31
DC	1930	31
DC	1931	31
DC	1932	31
DC	1933	32
DC	1934	32
DC	1935	32
DC	1936	32
DC	1937	32
DC	1938	32
DC	1939	32
DC	1940	32
DC	1941	32
DC	1942	32
DC	1943	32
DC	1944	32
DC	1945	32
DC	1946	34
DC	1947	36
DC	1948	36
DC	1949	36
DC	1950	36
DC	1951	36
DC	1952	35
DC	1953	35
DC	1954	35
DC	1955	35
DC	1956	35
DC	1957	35
DC	1958	35
DC	1959	35
DC	1960	34
DC	1961	33
DC	1962	33
DC	1963	33
DC	1964	35
DC	1965	35
DC	1966	35
DC	1967	35
DC	1968	34
DC	1969	34
DC	1970	34
DC	1971	34
DC	1972	32
DC	1973	32
DC	1974	32
DC	1975	32
DC	1976	32
DC	1977	31
DC	1978	30
DC	1979	30
DC	1980	25
DC	1981	24
DC	1982	23
DC	1983	23
DC	1984	25
DC	1985	25
DC	1986	26
DC	1987	26
DC	1988	26
DC	1989	26
DC	1990	25
DC	1991	25
DC	1992	25
DC	1993	25
DC	1994	24
DC	1995	24
DC	1996	24
DC	1997	21
DC	1998	21
DC	1999	21
DC	2000	21
[truncated: 13,067 more rows]
